# Supplementary material for: Plastome Characterization and Phylogenomic Analysis Yield New Insights into the Evolutionary Relationships among the Species of the Subgenus Bryocles (Hosta; Asparagaceae) in East Asia
Source: Plants (Basel). 2021 Sep 22;10(10):1980. doi: 10.3390/plants10101980 (PMC8538707; doi:10.3390/plants10101980)
Supplement: Supplementary file 1 [file plants-10-01980-s001.zip]

Archive with 1 entries (1 files):
- plants-1379930-supplementary.xlsx
