# Supplementary material for: Plastome Characterization and Phylogenomic Analysis Yield New Insights into the Evolutionary Relationships among the Species of the Subgenus Bryocles (Hosta; Asparagaceae) in East Asia
Source: Plants (Basel). 2021 Sep 22;10(10):1980. doi: 10.3390/plants10101980 (PMC8538707; doi:10.3390/plants10101980)
Supplement: Supplementary file 1 [file plants-10-01980-s001.zip › plants-1379930-supplementary.xlsx]

## Sheet: S_information
Supplementary Information
Plastome characterization and phylogenomics yield new insight into evolutionary relationships among the species of subgenus Bryocles (Hosta; Asparagaceae) in East Asia
JiYoung Yang1, Min-Jung Choi2, Seon-Hee Kim3, Hyeok-Jae Choi2,*, and Seung-Chul Kim3,*
1Research Institute for Dok-do and Ulleung-do Island, Kyungpook National University, Daegu 41566, Republic of Korea
2Department of Biology and Chemistry, Changwon National University, Changwon 51140, Korea
3Department of Biological Sciences, Sungkyunkwan University, Suwon, 16419, Korea
*Correspondence to: S.-C. Kim, Department of Biological Sciences, Sungkyunkwan University, Republic of Korea. sonchus96@skku.edu.
Hyeok-Jae Choi, Department of Biology and Chemistry, Changwon National University, Changwon 51140, Korea. hjchoi1975@changwon.ac.kr
Supplementary
Table S1. Codon usage and codon–anticodon recognition pattern for tRNA in 12 Hosta plastomes.
Table S2. The predicted RNA editing sites in the complete chloroplast genome of 12 Hosta species.
Table S3 The pairwise sequence distance (K2P) within and between Hosta species.
Table S4. Sampling list for the complete chloroplast genome of Hosta in Japan and Korea.

## Sheet: Table S1
Supplementary Table S1. Codon usage and codon–anticodon recognition pattern for tRNA in 12 Hosta plastomes.
Hosta capitata (Mt. BaekUn)					Hosta capitata (Pref. Kochi, Japan)					Hosta capitata (Iya Valley, Japan)					Hosta clausa					Hosta jonseii					Hosta minor						Hosta plantaginea						Hosta sieboldiana					Hosta tsushimensis					Hosta tibae
Codon (Amino Acid)	Count	RSCU	tRNA		Codon (Amino Acid)	Count	RSCU	tRNA		Codon (Amino Acid)	Count	RSCU	tRNA		Codon (Amino Acid)	Count	RSCU	tRNA		Codon (Amino Acid)	Count	RSCU	tRNA		Codon (Amino Acid)	Count	RSCU	tRNA			Codon (Amino Acid)	Count	RSCU	tRNA			Codon (Amino Acid)	Count	RSCU	tRNA		Codon (Amino Acid)	Count	RSCU	tRNA		Codon (Amino Acid)	Count	RSCU
UUU(F)	914	1.23			UUU(F)	1060	1.25			UUU(F)	921	1.23			UUU(F)	922	1.23			UUU(F)	913	1.23			UUU(F)	924	1.23				UUU(F)	831	1.28				UUU(F)	912	1.15			UUU(F)	913	1.23			UUU(F)	905	1.14
UUC(F)	572	0.77	trnF-GAA		UUC(F)	640	0.75	trnF-GAA		UUC(F)	579	0.77	trnF-GAA		UUC(F)	580	0.77	trnF-GAA		UUC(F)	571	0.77	trnF-GAA		UUC(F)	581	0.77	trnF-GAA			UUC(F)	472	0.72	trnF-GAA			UUC(F)	679	0.85	trnF-GAA		UUC(F)	571	0.77	trnF-GAA		UUC(F)	677	0.86
UUA(L)	819	1.82	trnL-UAA		UUA(L)	614	1.65	trnL-UAA		UUA(L)	792	1.79	trnL-UAA		UUA(L)	831	1.83	trnL-UAA		UUA(L)	820	1.83	trnL-UAA		UUA(L)	835	1.83	trnL-UAA			UUA(L)	767	1.93	trnL-UAA			UUA(L)	695	1.41	trnL-UAA		UUA(L)	820	1.83	trnL-UAA		UUA(L)	697	1.42
UUG(L)	565	1.26	trnL-CAA		UUG(L)	486	1.3	trnL-CAA		UUG(L)	562	1.27	trnL-CAA		UUG(L)	569	1.25	trnL-CAA		UUG(L)	564	1.26	trnL-CAA		UUG(L)	569	1.25	trnL-CAA			UUG(L)	494	1.24	trnL-CAA			UUG(L)	673	1.37	trnL-CAA		UUG(L)	564	1.26	trnL-CAA		UUG(L)	672	1.37
CUU(L)	572	1.27			CUU(L)	513	1.38			CUU(L)	565	1.28			CUU(L)	570	1.25			CUU(L)	565	1.26			CUU(L)	569	1.25				CUU(L)	484	1.22				CUU(L)	547	1.11			CUU(L)	566	1.26			CUU(L)	544	1.11
CUC(L)	188	0.42			CUC(L)	171	0.46			CUC(L)	193	0.44			CUC(L)	193	0.42			CUC(L)	187	0.42			CUC(L)	195	0.43				CUC(L)	166	0.42				CUC(L)	300	0.61			CUC(L)	187	0.42			CUC(L)	300	0.61
CUA(L)	375	0.83	trnL-UAG		CUA(L)	306	0.82	trnL-UAG		CUA(L)	366	0.83	trnL-UAG		CUA(L)	380	0.84	trnL-UAG		CUA(L)	378	0.84	trnL-UAG		CUA(L)	381	0.84	trnL-UAG			CUA(L)	321	0.81	trnL-UAG			CUA(L)	467	0.95	trnL-UAG		CUA(L)	376	0.84	trnL-UAG		CUA(L)	467	0.95
CUG(L)	181	0.4			CUG(L)	148	0.4			CUG(L)	175	0.4			CUG(L)	183	0.4			CUG(L)	178	0.4			CUG(L)	183	0.4				CUG(L)	155	0.39				CUG(L)	272	0.55			CUG(L)	178	0.4			CUG(L)	272	0.55
AUU(I)	1091	1.43			AUU(I)	977	1.46			AUU(I)	1093	1.44			AUU(I)	1098	1.44			AUU(I)	1089	1.44			AUU(I)	1097	1.44				AUU(I)	973	1.46				AUU(I)	956	1.24			AUU(I)	1089	1.44			AUU(I)	950	1.24
AUC(I)	478	0.63	trnI-GAU		AUC(I)	455	0.68	trnI-GAU		AUC(I)	478	0.63	trnI-GAU		AUC(I)	475	0.62	trnI-GAU		AUC(I)	473	0.63	trnI-GAU		AUC(I)	474	0.62	trnI-GAU			AUC(I)	399	0.6	trnI-GAU			AUC(I)	620	0.81	trnI-GAU		AUC(I)	473	0.63	trnI-GAU		AUC(I)	620	0.81
AUA(I)	714	0.94			AUA(I)	576	0.86			AUA(I)	702	0.93			AUA(I)	708	0.93			AUA(I)	706	0.93			AUA(I)	714	0.94				AUA(I)	625	0.94				AUA(I)	728	0.95			AUA(I)	706	0.93			AUA(I)	724	0.95
AUG(M)	615	1	trnI-CAU, trnM-CAU		AUG(M)	474	1	trnI-CAU, trnM-CAU		AUG(M)	591	1	trnI-CAU, trnM-CAU		AUG(M)	629	1	trnI-CAU, trnM-CAU		AUG(M)	615	1	trnI-CAU, trnM-CAU		AUG(M)	626	1	trnI-CAU, trnM-CAU			AUG(M)	546	1	trnI-CAU, trnM-CAU			AUG(M)	639	1	trnI-CAU, trnM-CAU		AUG(M)	616	1	trnI-CAU, trnM-CAU		AUG(M)	642	1
GUU(V)	506	1.43			GUU(V)	404	1.61			GUU(V)	471	1.42			GUU(V)	513	1.43			GUU(V)	506	1.43			GUU(V)	511	1.43				GUU(V)	468	1.44				GUU(V)	488	1.29			GUU(V)	506	1.43			GUU(V)	489	1.3
GUC(V)	181	0.51	trnV-GAC		GUC(V)	159	0.63	trnV-GAC		GUC(V)	173	0.52	trnV-GAC		GUC(V)	181	0.51	trnV-GAC		GUC(V)	176	0.5	trnV-GAC		GUC(V)	181	0.51	trnV-GAC			GUC(V)	163	0.5	trnV-GAC			GUC(V)	229	0.61	trnV-GAC		GUC(V)	176	0.5	trnV-GAC		GUC(V)	227	0.6
GUA(V)	531	1.5	trnV-UAC		GUA(V)	312	1.24	trnV-UAC		GUA(V)	491	1.48	trnV-UAC		GUA(V)	537	1.5	trnV-UAC		GUA(V)	533	1.51	trnV-UAC		GUA(V)	538	1.51	trnV-UAC			GUA(V)	487	1.5	trnV-UAC			GUA(V)	532	1.41	trnV-UAC		GUA(V)	533	1.51	trnV-UAC		GUA(V)	531	1.41
GUG(V)	198	0.56			GUG(V)	131	0.52			GUG(V)	190	0.57			GUG(V)	200	0.56			GUG(V)	197	0.56			GUG(V)	198	0.55				GUG(V)	178	0.55				GUG(V)	260	0.69			GUG(V)	197	0.56			GUG(V)	258	0.69
Codon (Amino Acid)	Count	RSCU			Codon (Amino Acid)	Count	RSCU			Codon (Amino Acid)	Count	RSCU			Codon (Amino Acid)	Count	RSCU			Codon (Amino Acid)	Count	RSCU			Codon (Amino Acid)	Count	RSCU				Codon (Amino Acid)	Count	RSCU				Codon (Amino Acid)	Count	RSCU			Codon (Amino Acid)	Count	RSCU			Codon (Amino Acid)	Count	RSCU
UCU(S)	580	1.68			UCU(S)	594	1.31			UCU(S)	581	1.63			UCU(S)	584	1.68			UCU(S)	581	1.69			UCU(S)	584	1.68				UCU(S)	496	1.7				UCU(S)	472	1.55			UCU(S)	581	1.69			UCU(S)	470	1.54
UCC(S)	345	1	trnS-GGA		UCC(S)	394	0.87	trnS-GGA		UCC(S)	363	1.02	trnS-GGA		UCC(S)	349	1	trnS-GGA		UCC(S)	344	1	trnS-GGA		UCC(S)	350	1.01	trnS-GGA			UCC(S)	283	0.97	trnS-GGA			UCC(S)	302	0.99	trnS-GGA		UCC(S)	344	1	trnS-GGA		UCC(S)	299	0.98
UCA(S)	413	1.2	trnS-UGA		UCA(S)	601	1.33	trnS-UGA		UCA(S)	422	1.19	trnS-UGA		UCA(S)	413	1.19	trnS-UGA		UCA(S)	410	1.19	trnS-UGA		UCA(S)	411	1.18	trnS-UGA			UCA(S)	337	1.15	trnS-UGA			UCA(S)	409	1.34	trnS-UGA		UCA(S)	410	1.19	trnS-UGA		UCA(S)	409	1.34
UCG(S)	216	0.63			UCG(S)	344	0.76			UCG(S)	225	0.63			UCG(S)	218	0.63			UCG(S)	216	0.63			UCG(S)	220	0.63				UCG(S)	182	0.62				UCG(S)	237	0.78			UCG(S)	216	0.63			UCG(S)	238	0.78
CCU(P)	409	1.52			CCU(P)	297	1.28			CCU(P)	387	1.49			CCU(P)	410	1.51			CCU(P)	408	1.51			CCU(P)	411	1.51				CCU(P)	362	1.53				CCU(P)	328	1.24			CCU(P)	408	1.51			CCU(P)	328	1.23
CCC(P)	235	0.87			CCC(P)	214	0.92			CCC(P)	225	0.87			CCC(P)	237	0.87			CCC(P)	236	0.87			CCC(P)	240	0.88				CCC(P)	207	0.87				CCC(P)	213	0.8			CCC(P)	236	0.87			CCC(P)	213	0.8
CCA(P)	296	1.1	trnP-UGG		CCA(P)	279	1.2	trnP-UGG		CCA(P)	284	1.09	trnP-UGG		CCA(P)	299	1.1	trnP-UGG		CCA(P)	296	1.1	trnP-UGG		CCA(P)	300	1.1	trnP-UGG			CCA(P)	256	1.08	trnP-UGG			CCA(P)	333	1.25	trnP-UGG		CCA(P)	297	1.1	trnP-UGG		CCA(P)	334	1.26
CCG(P)	138	0.51			CCG(P)	140	0.6			CCG(P)	143	0.55			CCG(P)	139	0.51			CCG(P)	139	0.52			CCG(P)	140	0.51				CCG(P)	122	0.52				CCG(P)	188	0.71			CCG(P)	139	0.51			CCG(P)	188	0.71
ACU(T)	532	1.56			ACU(T)	410	1.19			ACU(T)	517	1.54			ACU(T)	536	1.55			ACU(T)	529	1.55			ACU(T)	536	1.55				ACU(T)	473	1.55				ACU(T)	376	1.35			ACU(T)	531	1.56			ACU(T)	375	1.35
ACC(T)	257	0.75	trnT-GGU		ACC(T)	290	0.84	trnT-GGU		ACC(T)	251	0.75	trnT-GGU		ACC(T)	262	0.76	trnT-GGU		ACC(T)	257	0.75	trnT-GGU		ACC(T)	264	0.76	trnT-GGU			ACC(T)	239	0.79	trnT-GGU			ACC(T)	215	0.77	trnT-GGU		ACC(T)	256	0.75	trnT-GGU		ACC(T)	215	0.77
ACA(T)	419	1.23	trnT-UGU		ACA(T)	465	1.35	trnT-UGU		ACA(T)	415	1.24	trnT-UGU		ACA(T)	425	1.23	trnT-UGU		ACA(T)	421	1.24	trnT-UGU		ACA(T)	427	1.23	trnT-UGU			ACA(T)	376	1.24	trnT-UGU			ACA(T)	357	1.28	trnT-UGU		ACA(T)	420	1.23	trnT-UGU		ACA(T)	361	1.3
ACG(T)	158	0.46			ACG(T)	212	0.62			ACG(T)	161	0.48			ACG(T)	158	0.46			ACG(T)	156	0.46			ACG(T)	159	0.46				ACG(T)	129	0.42				ACG(T)	164	0.59			ACG(T)	154	0.45			ACG(T)	163	0.59
GCU(A)	622	1.79			GCU(A)	331	1.46			GCU(A)	587	1.77			GCU(A)	624	1.78			GCU(A)	622	1.79			GCU(A)	623	1.78				GCU(A)	573	1.8				GCU(A)	401	1.58			GCU(A)	621	1.78			GCU(A)	400	1.57
GCC(A)	217	0.62			GCC(A)	155	0.68			GCC(A)	218	0.66			GCC(A)	220	0.63			GCC(A)	219	0.63			GCC(A)	222	0.63				GCC(A)	197	0.62				GCC(A)	176	0.69			GCC(A)	219	0.63			GCC(A)	176	0.69
GCA(A)	406	1.17	trnA-UGC		GCA(A)	300	1.32	trnA-UGC		GCA(A)	390	1.17	trnA-UGC		GCA(A)	410	1.17	trnA-UGC		GCA(A)	407	1.17	trnA-UGC		GCA(A)	410	1.17	trnA-UGC			GCA(A)	370	1.16	trnA-UGC			GCA(A)	309	1.22	trnA-UGC		GCA(A)	407	1.17	trnA-UGC		GCA(A)	308	1.21
GCG(A)	145	0.42			GCG(A)	120	0.53			GCG(A)	133	0.4			GCG(A)	145	0.41			GCG(A)	145	0.42			GCG(A)	146	0.42				GCG(A)	134	0.42				GCG(A)	131	0.52			GCG(A)	146	0.42			GCG(A)	133	0.52
Codon (Amino Acid)	Count	RSCU			Codon (Amino Acid)	Count	RSCU			Codon (Amino Acid)	Count	RSCU			Codon (Amino Acid)	Count	RSCU			Codon (Amino Acid)	Count	RSCU			Codon (Amino Acid)	Count	RSCU				Codon (Amino Acid)	Count	RSCU				Codon (Amino Acid)	Count	RSCU			Codon (Amino Acid)	Count	RSCU			Codon (Amino Acid)	Count	RSCU
UAU(Y)	756	1.57			UAU(Y)	842	1.4			UAU(Y)	761	1.54			UAU(Y)	763	1.57			UAU(Y)	755	1.57			UAU(Y)	765	1.57				UAU(Y)	680	1.57				UAU(Y)	733	1.41			UAU(Y)	754	1.57			UAU(Y)	730	1.41
UAC(Y)	206	0.43	trnY-GUA		UAC(Y)	359	0.6	trnY-GUA		UAC(Y)	230	0.46	trnY-GUA		UAC(Y)	210	0.43	trnY-GUA		UAC(Y)	206	0.43	trnY-GUA		UAC(Y)	210	0.43	trnY-GUA			UAC(Y)	185	0.43	trnY-GUA			UAC(Y)	306	0.59	trnY-GUA		UAC(Y)	206	0.43	trnY-GUA		UAC(Y)	306	0.59
UAA(*)	40	1.43			UAA(*)	302	1.07			UAA(*)	59	1.09			UAA(*)	42	1.48			UAA(*)	41	1.46			UAA(*)	42	1.48				UAA(*)	39	1.48				UAA(*)	363	1			UAA(*)	41	1.46			UAA(*)	360	1
UAG(*)	24	0.86			UAG(*)	183	0.65			UAG(*)	50	0.93			UAG(*)	24	0.85			UAG(*)	24	0.86			UAG(*)	24	0.85				UAG(*)	21	0.8				UAG(*)	369	1.02			UAG(*)	24	0.86			UAG(*)	368	1.02
CAU(H)	504	1.55			CAU(H)	459	1.49			CAU(H)	504	1.54			CAU(H)	506	1.54			CAU(H)	501	1.54			CAU(H)	507	1.54				CAU(H)	435	1.53				CAU(H)	428	1.34			CAU(H)	500	1.54			CAU(H)	426	1.34
CAC(H)	148	0.45	trnH-GUG		CAC(H)	158	0.51	trnH-GUG		CAC(H)	149	0.46	trnH-GUG		CAC(H)	152	0.46	trnH-GUG		CAC(H)	149	0.46	trnH-GUG		CAC(H)	152	0.46	trnH-GUG			CAC(H)	133	0.47	trnH-GUG			CAC(H)	211	0.66	trnH-GUG		CAC(H)	149	0.46	trnH-GUG		CAC(H)	211	0.66
CAA(Q)	701	1.51	trnQ-UUG		CAA(Q)	534	1.49	trnQ-UUG		CAA(Q)	692	1.5	trnQ-UUG		CAA(Q)	706	1.51	trnQ-UUG		CAA(Q)	701	1.51	trnQ-UUG		CAA(Q)	706	1.51	trnQ-UUG			CAA(Q)	623	1.53	trnQ-UUG			CAA(Q)	691	1.33	trnQ-UUG		CAA(Q)	702	1.51	trnQ-UUG		CAA(Q)	685	1.32
CAG(Q)	226	0.49			CAG(Q)	184	0.51			CAG(Q)	232	0.5			CAG(Q)	228	0.49			CAG(Q)	226	0.49			CAG(Q)	227	0.49				CAG(Q)	191	0.47				CAG(Q)	350	0.67			CAG(Q)	226	0.49			CAG(Q)	350	0.68
AAU(N)	943	1.52			AAU(N)	934	1.41			AAU(N)	962	1.5			AAU(N)	952	1.52			AAU(N)	943	1.52			AAU(N)	951	1.52				AAU(N)	819	1.53				AAU(N)	767	1.4			AAU(N)	943	1.52			AAU(N)	765	1.4
AAC(N)	299	0.48	trnN-GUU		AAC(N)	392	0.59	trnN-GUU		AAC(N)	317	0.5	trnN-GUU		AAC(N)	304	0.48	trnN-GUU		AAC(N)	297	0.48	trnN-GUU		AAC(N)	302	0.48	trnN-GUU			AAC(N)	251	0.47	trnN-GUU			AAC(N)	329	0.6	trnN-GUU		AAC(N)	297	0.48	trnN-GUU		AAC(N)	329	0.6
AAA(K)	1010	1.46	trnK-UUU		AAA(K)	956	1.39	trnK-UUU		AAA(K)	1000	1.44	trnK-UUU		AAA(K)	1008	1.45	trnK-UUU		AAA(K)	1008	1.46	trnK-UUU		AAA(K)	1008	1.45	trnK-UUU			AAA(K)	874	1.48	trnK-UUU			AAA(K)	988	1.35	trnK-UUU		AAA(K)	1008	1.46	trnK-UUU		AAA(K)	979	1.35
AAG(K)	378	0.54			AAG(K)	421	0.61			AAG(K)	385	0.56			AAG(K)	381	0.55			AAG(K)	377	0.54			AAG(K)	379	0.55				AAG(K)	310	0.52				AAG(K)	473	0.65			AAG(K)	377	0.54			AAG(K)	473	0.65
GAU(D)	872	1.61			GAU(D)	715	1.55			GAU(D)	846	1.59			GAU(D)	877	1.6			GAU(D)	872	1.61			GAU(D)	876	1.61				GAU(D)	733	1.59				GAU(D)	610	1.5			GAU(D)	871	1.61			GAU(D)	609	1.49
GAC(D)	214	0.39	trnD-GUC		GAC(D)	206	0.45	trnD-GUC		GAC(D)	217	0.41	trnD-GUC		GAC(D)	216	0.4	trnD-GUC		GAC(D)	213	0.39	trnD-GUC		GAC(D)	213	0.39	trnD-GUC			GAC(D)	187	0.41	trnD-GUC			GAC(D)	206	0.5	trnD-GUC		GAC(D)	213	0.39	trnD-GUC		GAC(D)	206	0.51
GAA(E)	1003	1.46	trnE-UUC		GAA(E)	755	1.43	trnE-UUC		GAA(E)	960	1.44	trnE-UUC		GAA(E)	1015	1.46	trnE-UUC		GAA(E)	999	1.46	trnE-UUC		GAA(E)	1008	1.46	trnE-UUC			GAA(E)	907	1.49	trnE-UUC			GAA(E)	825	1.38	trnE-UUC		GAA(E)	1000	1.46	trnE-UUC		GAA(E)	822	1.38
GAG(E)	373	0.54			GAG(E)	299	0.57			GAG(E)	373	0.56			GAG(E)	377	0.54			GAG(E)	372	0.54			GAG(E)	375	0.54				GAG(E)	309	0.51				GAG(E)	370	0.62			GAG(E)	370	0.54			GAG(E)	371	0.62
Codon (Amino Acid)	Count	RSCU			Codon (Amino Acid)	Count	RSCU			Codon (Amino Acid)	Count	RSCU			Codon (Amino Acid)	Count	RSCU			Codon (Amino Acid)	Count	RSCU			Codon (Amino Acid)	Count	RSCU				Codon (Amino Acid)	Count	RSCU				Codon (Amino Acid)	Count	RSCU			Codon (Amino Acid)	Count	RSCU			Codon (Amino Acid)	Count	RSCU
UGU(C)	230	1.51			UGU(C)	409	1.14			UGU(C)	272	1.48			UGU(C)	234	1.5			UGU(C)	230	1.51			UGU(C)	232	1.51				UGU(C)	202	1.52				UGU(C)	259	1.31			UGU(C)	230	1.52			UGU(C)	258	1.31
UGC(C)	75	0.49	trnC-GCA		UGC(C)	308	0.86	trnC-GCA		UGC(C)	96	0.52	trnC-GCA		UGC(C)	77	0.5	trnC-GCA		UGC(C)	74	0.49	trnC-GCA		UGC(C)	75	0.49	trnC-GCA			UGC(C)	63	0.48	trnC-GCA			UGC(C)	137	0.69	trnC-GCA		UGC(C)	73	0.48	trnC-GCA		UGC(C)	137	0.69
UGA(*)	20	0.71			UGA(*)	361	1.28			UGA(*)	53	0.98			UGA(*)	19	0.67			UGA(*)	19	0.68			UGA(*)	19	0.67				UGA(*)	19	0.72				UGA(*)	352	0.97			UGA(*)	19	0.68			UGA(*)	350	0.97
UGG(W)	466	1	trnW-CCA		UGG(W)	567	1	trnW-CCA		UGG(W)	485	1	trnW-CCA		UGG(W)	466	1	trnW-CCA		UGG(W)	464	1	trnW-CCA		UGG(W)	468	1	trnW-CCA			UGG(W)	410	1	trnW-CCA			UGG(W)	476	1	trnW-CCA		UGG(W)	464	1	trnW-CCA		UGG(W)	475	1
CGU(R)	349	1.31	trnR-ACG		CGU(R)	268	0.81	trnR-ACG		CGU(R)	340	1.23	trnR-ACG		CGU(R)	353	1.31	trnR-ACG		CGU(R)	350	1.31	trnR-ACG		CGU(R)	351	1.3	trnR-ACG			CGU(R)	310	1.34	trnR-ACG			CGU(R)	222	0.88	trnR-ACG		CGU(R)	351	1.31	trnR-ACG		CGU(R)	221	0.88
CGC(R)	105	0.39			CGC(R)	135	0.41			CGC(R)	112	0.41			CGC(R)	105	0.39			CGC(R)	104	0.39			CGC(R)	104	0.39				CGC(R)	90	0.39				CGC(R)	105	0.41			CGC(R)	104	0.39			CGC(R)	105	0.42
CGA(R)	355	1.33			CGA(R)	344	1.04			CGA(R)	359	1.3			CGA(R)	358	1.33			CGA(R)	355	1.33			CGA(R)	359	1.33				CGA(R)	310	1.34				CGA(R)	332	1.31			CGA(R)	355	1.33			CGA(R)	332	1.31
CGG(R)	123	0.46			CGG(R)	196	0.59			CGG(R)	134	0.49			CGG(R)	123	0.46			CGG(R)	121	0.45			CGG(R)	123	0.46				CGG(R)	102	0.44				CGG(R)	175	0.69			CGG(R)	121	0.45			CGG(R)	176	0.7
AGU(S)	405	1.18			AGU(S)	455	1.01			AGU(S)	415	1.17			AGU(S)	409	1.18			AGU(S)	406	1.18			AGU(S)	411	1.18				AGU(S)	366	1.25				AGU(S)	297	0.97			AGU(S)	405	1.18			AGU(S)	297	0.98
AGC(S)	109	0.32	trnS-GCU		AGC(S)	324	0.72	trnS-GCU		AGC(S)	130	0.37	trnS-GCU		AGC(S)	112	0.32	trnS-GCU		AGC(S)	107	0.31	trnS-GCU		AGC(S)	110	0.32	trnS-GCU			AGC(S)	90	0.31	trnS-GCU			AGC(S)	113	0.37	trnS-GCU		AGC(S)	107	0.31	trnS-GCU		AGC(S)	113	0.37
AGA(R)	502	1.88	trnR-UCU		AGA(R)	668	2.02	trnR-UCU		AGA(R)	515	1.87	trnR-UCU		AGA(R)	509	1.89	trnR-UCU		AGA(R)	502	1.88	trnR-UCU		AGA(R)	510	1.89	trnR-UCU			AGA(R)	426	1.85	trnR-UCU			AGA(R)	477	1.88	trnR-UCU		AGA(R)	502	1.88	trnR-UCU		AGA(R)	473	1.87
AGG(R)	168	0.63			AGG(R)	370	1.12			AGG(R)	196	0.71			AGG(R)	170	0.63			AGG(R)	170	0.64			AGG(R)	172	0.64				AGG(R)	145	0.63				AGG(R)	208	0.82			AGG(R)	170	0.64			AGG(R)	208	0.82
GGU(G)	570	1.28			GGU(G)	392	1.02			GGU(G)	552	1.27			GGU(G)	574	1.28			GGU(G)	570	1.28			GGU(G)	575	1.28				GGU(G)	528	1.32				GGU(G)	447	1.19			GGU(G)	570	1.28			GGU(G)	447	1.19
GGC(G)	167	0.37	trnG-GCC		GGC(G)	213	0.55	trnG-GCC		GGC(G)	167	0.38	trnG-GCC		GGC(G)	169	0.38	trnG-GCC		GGC(G)	167	0.38	trnG-GCC		GGC(G)	169	0.38	trnG-GCC			GGC(G)	150	0.37	trnG-GCC			GGC(G)	171	0.45	trnG-GCC		GGC(G)	167	0.38	trnG-GCC		GGC(G)	171	0.46
GGA(G)	739	1.66	trnG-UCC		GGA(G)	601	1.56	trnG-UCC		GGA(G)	714	1.64	trnG-UCC		GGA(G)	747	1.66	trnG-UCC		GGA(G)	738	1.66	trnG-UCC		GGA(G)	744	1.66	trnG-UCC			GGA(G)	661	1.65	trnG-UCC			GGA(G)	543	1.44	trnG-UCC		GGA(G)	739	1.66	trnG-UCC		GGA(G)	541	1.44
GGG(G)	307	0.69			GGG(G)	338	0.88			GGG(G)	312	0.72			GGG(G)	308	0.69			GGG(G)	305	0.69			GGG(G)	306	0.68				GGG(G)	262	0.65				GGG(G)	343	0.91			GGG(G)	305	0.69			GGG(G)	340	0.91
Average number of codon usage=26,275					Average number of codon usage=26,220					Average number of codon usage=26,233					Average number of codon usage=26,492					Average number of codon usage=26,223					Average number of codon usage=26,492						Average number of codon usage=23,096						Average number of codon usage=26,284					Average number of codon usage=26,219					Average number of codon usage=26,219
										Asterisk (*) denotes stop codon. RSCU: Relative synonymous codon usage. Bold type denotes the exception of codon usage.
[truncated: 9 more columns]

## Sheet: Table S2
Supplementary Table S2. The predicted RNA editing sites in the complete chloroplast genome of 12 Hosta species.
Hosta capitata (Iya Valley, Japan)					Hosta clausa					Hosta jonseii					Hosta minor					Hosta capitata (Mt. BaekUn)					Hosta plantaginea					Hosta capitata (Pref. Kochi, Japan)					Hosta sieboldiana					Hosta tushimensis					Hosta tushimensis var. tibae
Gene	Nt Pos	AA Pos	Effect	Score	Gene	Nt Pos	AA Pos	Effect	Score	Gene	Nt Pos	AA Pos	Effect	Score	Gene	Nt Pos	AA Pos	Effect	Score	Gene	Nt Pos	AA Pos	Effect	Score	Gene	Nt Pos	AA Pos	Effect	Score	Gene	Nt Pos	AA Pos	Effect	Score	Gene	Nt Pos	AA Pos	Effect	Score	Gene	Nt Pos	AA Pos	Effect	Score	Gene	Nt Pos	AA Pos	Effect	Score
accD	1151	384	TCA (S) => TTA (L)	1	accD	1151	384	1151	384	accD	1151	384	TCA (S) => TTA (L)	1	accD	1151	384	TCA (S) => TTA (L)	1	accD	1151	384	TCA (S) => TTA (L)	1	accD	1145	382	TCA (S) => TTA (L)	1	accD	1151	384	TCA (S) => TTA (L)	1	accD	1151	384	TCA (S) => TTA (L)	1	accD	1151	384	TCA (S) => TTA (L)	1	accD	1157	386	TCA (S) => TTA (L)	1
	1355	452	TCA (S) => TTA (L)	1		1355	452	1355	452		1355	452	TCA (S) => TTA (L)	1		1355	452	TCA (S) => TTA (L)	1		1355	452	TCA (S) => TTA (L)	1		1349	450	TCA (S) => TTA (L)	1		1355	452	TCA (S) => TTA (L)	1		1355	452	TCA (S) => TTA (L)	1		1355	452	TCA (S) => TTA (L)	1		1361	454	TCA (S) => TTA (L)	1
atpA	773	258	TCA (S) => TTA (L)	1	atpA	773	258	TCA (S) => TTA (L)	1	atpA	773	258	TCA (S) => TTA (L)		atpA	773	258	TCA (S) => TTA (L)	1	atpA	773	258	TCA (S) => TTA (L)	1	atpA	629	210	GCG (A) => GTG (V)	1	atpA	773	258	TCA (S) => TTA (L)	1	atpA	773	258	TCA (S) => TTA (L)	1	atpA	773	258	TCA (S) => TTA (L)	1	atpA	773	258	TCA (S) => TTA (L)	1
																										773	258	TCA (S) => TTA (L)	1
atpF	92	31	CCA (P) => CTA (L)	0.86	atpF	92	31	CCA (P) => CTA (L)	0.86	atpF	92	31	CCA (P) => CTA (L)	0.86	atpF	92	31	CCA (P) => CTA (L)	0.86	atpF	92	31	CCA (P) => CTA (L)	0.86	atpF	92	31	CCA (P) => CTA (L)	0.86	atpF	92	31	CCA (P) => CTA (L)	0.86	atpF	92	31	CCA (P) => CTA (L)	0.86	atpF	92	31	CCA (P) => CTA (L)	0.86	atpF	296	99	GCT (A) => GTT (V)	0.86
ccsA	647	216	ACT (T) => ATT (I)	0.86	ccsA	647	216	ACT (T) => ATT (I)	0.86	ccsA	647	216	ACT (T) => ATT (I)	0.86	ccsA	647	216	ACT (T) => ATT (I)	0.86	ccsA	647	216	ACT (T) => ATT (I)	0.86	ccsA	647	216	ACT (T) => ATT (I)	0.86	ccsA	647	216	ACT (T) => ATT (I)	0.86	ccsA	647	216	ACT (T) => ATT (I)	0.86	ccsA	647	216	ACT (T) => ATT (I)	0.86	ccsA	647	216	ACT (T) => ATT (I)	0.86
	818	273	TCA (S) => TTA (L)	1		818	273	TCA (S) => TTA (L)	1		818	273	TCA (S) => TTA (L)	1		818	273	TCA (S) => TTA (L)	1		818	273	TCA (S) => TTA (L)	1		818	273	TCA (S) => TTA (L)	1		818	273	TCA (S) => TTA (L)	1		818	273	TCA (S) => TTA (L)	1		818	273	TCA (S) => TTA (L)	1		818	273	TCA (S) => TTA (L)	1
clpP	559	187	CAT (H) => TAT (Y)	1	clpP	559	187	CAT (H) => TAT (Y)	1	clpP	559	187	CAT (H) => TAT (Y)	1	clpP	146	49	CCC (P) => CTC (L)	1	clpP	559	187	CAT (H) => TAT (Y)	1	clpP	559	187	CAT (H) => TAT (Y)	1	clpP	559	187	CAT (H) => TAT (Y)	1	clpP	559	187	CAT (H) => TAT (Y)	1	clpP	559	187	CAT (H) => TAT (Y)	1	clpP	559	187	CAT (H) => TAT (Y)	1
																164	55	ACA (T) => ATA (I)	0.86
																191	64	TCA (S) => TTA (L)	0.86
																317	106	TCA (S) => TTA (L)	1
matK	478	160	CAT (H) => TAT (Y)	1	matK	478	160	CAT (H) => TAT (Y)	1	matK	478	160	CAT (H) => TAT (Y)	1	matK	478	160	CAT (H) => TAT (Y)	1	matK	478	160	CAT (H) => TAT (Y)	1	matK	478	160	CAT (H) => TAT (Y)	1	matK	463	155	CAT (H) => TAT (Y)	1	matK	478	160	CAT (H) => TAT (Y)	1	matK	478	160	CAT (H) => TAT (Y)	1	matK	478	160	CAT (H) => TAT (Y)	1
	943	315	CAT (H) => TAT (Y)	1		943	315	CAT (H) => TAT (Y)	1		943	315	CAT (H) => TAT (Y)	1		943	315	CAT (H) => TAT (Y)	1		943	315	CAT (H) => TAT (Y)	1		943	315	CAT (H) => TAT (Y)	1		928	310	CAT (H) => TAT (Y)	1		943	315	CAT (H) => TAT (Y)	1		943	315	CAT (H) => TAT (Y)	1		943	315	CAT (H) => TAT (Y)	1
ndhA	50	17	TCG (S) => TTG (L)	1	ndhA	50	17	TCG (S) => TTG (L)	1	ndhA	50	17	TCG (S) => TTG (L)	1	ndhA	50	17	TCG (S) => TTG (L)	1	ndhA	50	17	TCG (S) => TTG (L)	1	ndhA	56	19	TCG (S) => TTG (L)	1	ndhA	50	17	TCG (S) => TTG (L)	1	ndhA	50	17	TCG (S) => TTG (L)	1	ndhA	50	17	TCG (S) => TTG (L)	1	ndhA	50	17	TCG (S) => TTG (L)	1
	476	159	TCA (S) => TTA (L)	1		476	159	TCA (S) => TTA (L)	1		476	159	TCA (S) => TTA (L)	1		476	159	TCA (S) => TTA (L)	1		476	159	TCA (S) => TTA (L)	1		313	105	CCT (P) => TCT (S)	1		476	159	TCA (S) => TTA (L)	1		476	159	TCA (S) => TTA (L)	1		476	159	TCA (S) => TTA (L)	1		476	159	TCA (S) => TTA (L)	1
	1073	358	TCC (S) => TTC (F)	1		1073	358	TCC (S) => TTC (F)	1		1073	358	TCC (S) => TTC (F)	1		1076	359	TCC (S) => TTC (F)	1		1073	358	TCC (S) => TTC (F)	1		482	161	TCA (S) => TTA (L)	1		1073	358	TCC (S) => TTC (F)	1		1073	358	TCC (S) => TTC (F)	1		1073	358	TCC (S) => TTC (F)	1		1073	358	TCC (S) => TTC (F)	1
ndhB	149	50	TCA (S) => TTA (L)	1	ndhB	149	50	TCA (S) => TTA (L)	1	ndhB	149	50	TCA (S) => TTA (L)	1	ndhB	149	50	TCA (S) => TTA (L)	1	ndhB	149	50	TCA (S) => TTA (L)	1		1079	360	TCC (S) => TTC (F)	1	ndhB	149	50	TCA (S) => TTA (L)	1	ndhB	149	50	TCA (S) => TTA (L)	1	ndhB	149	50	TCA (S) => TTA (L)	1	ndhB	149	50	TCA (S) => TTA (L)	1
	467	156	CCA (P) => CTA (L)	1		467	156	CCA (P) => CTA (L)	1		467	156	CCA (P) => CTA (L)	1		467	156	CCA (P) => CTA (L)	1		467	156	CCA (P) => CTA (L)	1	ndhB	149	50	TCA (S) => TTA (L)	1		467	156	CCA (P) => CTA (L)	1		467	156	CCA (P) => CTA (L)	1		467	156	CCA (P) => CTA (L)	1		467	156	CCA (P) => CTA (L)	1
	542	181	ACG (T) => ATG (M)	1		542	181	ACG (T) => ATG (M)	1		542	181	ACG (T) => ATG (M)	1		542	181	ACG (T) => ATG (M)	1		542	181	ACG (T) => ATG (M)	1		467	156	CCA (P) => CTA (L)	1		542	181	ACG (T) => ATG (M)	1		542	181	ACG (T) => ATG (M)	1		542	181	ACG (T) => ATG (M)	1		542	181	ACG (T) => ATG (M)	1
	586	196	CAT (H) => TAT (Y)	1		586	196	CAT (H) => TAT (Y)	1		586	196	CAT (H) => TAT (Y)	1		586	196	CAT (H) => TAT (Y)	1		586	196	CAT (H) => TAT (Y)	1		542	181	ACG (T) => ATG (M)	1		586	196	CAT (H) => TAT (Y)	1		586	196	CAT (H) => TAT (Y)	1		586	196	CAT (H) => TAT (Y)	1		586	196	CAT (H) => TAT (Y)	1
	611	204	TCA (S) => TTA (L)	0.8		611	204	TCA (S) => TTA (L)	0.8		704	235	TCC (S) => TTC (F)	1		704	235	TCC (S) => TTC (F)	1		611	204	TCA (S) => TTA (L)	0.8		586	196	CAT (H) => TAT (Y)	1		611	204	TCA (S) => TTA (L)	0.8		611	204	TCA (S) => TTA (L)	0.8		704	235	TCC (S) => TTC (F)	1		611	204	TCA (S) => TTA (L)	0.8
	704	235	TCC (S) => TTC (F)	1		704	235	TCC (S) => TTC (F)	1		737	246	CCA (P) => CTA (L)	1		737	246	CCA (P) => CTA (L)	1		704	235	TCC (S) => TTC (F)	1		611	204	TCA (S) => TTA (L)	0.8		704	235	TCC (S) => TTC (F)	1		704	235	TCC (S) => TTC (F)	1		737	246	CCA (P) => CTA (L)	1		704	235	TCC (S) => TTC (F)	1
	737	246	CCA (P) => CTA (L)	1		737	246	CCA (P) => CTA (L)	1		830	277	TCA (S) => TTA (L)	1		830	277	TCA (S) => TTA (L)	1		737	246	CCA (P) => CTA (L)	1		704	235	TCC (S) => TTC (F)	1		737	246	CCA (P) => CTA (L)	1		737	246	CCA (P) => CTA (L)	1		830	277	TCA (S) => TTA (L)	1		737	246	CCA (P) => CTA (L)	1
	830	277	TCA (S) => TTA (L)	1		830	277	TCA (S) => TTA (L)	1		836	279	TCA (S) => TTA (L)	1		836	279	TCA (S) => TTA (L)	1		830	277	TCA (S) => TTA (L)	1		737	246	CCA (P) => CTA (L)	1		830	277	TCA (S) => TTA (L)	1		830	277	TCA (S) => TTA (L)	1		836	279	TCA (S) => TTA (L)	1		830	277	TCA (S) => TTA (L)	1
	836	279	TCA (S) => TTA (L)	1		836	279	TCA (S) => TTA (L)	1		1102	368	CGC (R) => TGC (C)	1		1102	368	CGC (R) => TGC (C)	1		836	279	TCA (S) => TTA (L)	1		830	277	TCA (S) => TTA (L)	1		836	279	TCA (S) => TTA (L)	1		836	279	TCA (S) => TTA (L)	1		1102	368	CGC (R) => TGC (C)	1		836	279	TCA (S) => TTA (L)	1
	1102	368	CGC (R) => TGC (C)	1		1102	368	CGC (R) => TGC (C)	1		1112	371	TCA (S) => TTA (L)	1		1112	371	TCA (S) => TTA (L)	1		1102	368	CGC (R) => TGC (C)	1		836	279	TCA (S) => TTA (L)	1		1102	368	CGC (R) => TGC (C)	1		1102	368	CGC (R) => TGC (C)	1		1112	371	TCA (S) => TTA (L)	1		1102	368	CGC (R) => TGC (C)	1
	1112	371	TCA (S) => TTA (L)	1		1112	371	TCA (S) => TTA (L)	1		1193	398	TCA (S) => TTA (L)	1		1193	398	TCA (S) => TTA (L)	1		1112	371	TCA (S) => TTA (L)	1		1102	368	CGC (R) => TGC (C)	1		1112	371	TCA (S) => TTA (L)	1		1112	371	TCA (S) => TTA (L)	1		1193	398	TCA (S) => TTA (L)	1		1112	371	TCA (S) => TTA (L)	1
	1193	398	TCA (S) => TTA (L)	1		1193	398	TCA (S) => TTA (L)	1		1255	419	CAT (H) => TAT (Y)	1		1255	419	CAT (H) => TAT (Y)	1		1193	398	TCA (S) => TTA (L)	1		1112	371	TCA (S) => TTA (L)	1		1193	398	TCA (S) => TTA (L)	1		1193	398	TCA (S) => TTA (L)	1		1255	419	CAT (H) => TAT (Y)	1		1193	398	TCA (S) => TTA (L)	1
	1255	419	CAT (H) => TAT (Y)	1		1255	419	CAT (H) => TAT (Y)	1		1481	494	CCA (P) => CTA (L)	1		1481	494	CCA (P) => CTA (L)	1		1255	419	CAT (H) => TAT (Y)	1		1193	398	TCA (S) => TTA (L)	1		1255	419	CAT (H) => TAT (Y)	1		1255	419	CAT (H) => TAT (Y)	1		1481	494	CCA (P) => CTA (L)			1255	419	CAT (H) => TAT (Y)	1
	1481	494	CCA (P) => CTA (L)	1		1481	494	CCA (P) => CTA (L)	1												1481	494	CCA (P) => CTA (L)	1		1255	419	CAT (H) => TAT (Y)	1		1481	494	CCA (P) => CTA (L)	1		1481	494	CCA (P) => CTA (L)	1							1481	494	CCA (P) => CTA (L)	1
																										1481	494	CCA (P) => CTA (L)	1
ndhD	50	17	ACG (T) => ATG (M)	1	ndhD	527	176	TCG (S) => TTG (L)	1	ndhD	2	1	ACG (T) => ATG (M)	1	ndhD	2	1	ACG (T) => ATG (M)	1	ndhD	50	17	ACG (T) => ATG (M)	1	ndhD	2	1	ACG (T) => ATG (M)	1	ndhD	50	17	ACG (T) => ATG (M)	1	ndhD	5	2	ACG (T) => ATG (M)	1	ndhD	2	1	ACG (T) => ATG (M)	1	ndhD	2	1	ACG (T) => ATG (M)	1
	107	36	TCA (S) => TTA (L)	1		731	244	TCA (S) => TTA (L)	1		59	20	TCA (S) => TTA (L)	1		59	20	TCA (S) => TTA (L)	1		107	36	TCA (S) => TTA (L)	1		59	20	TCA (S) => TTA (L)	1		107	36	TCA (S) => TTA (L)	1		62	21	TCA (S) => TTA (L)	1		59	20	TCA (S) => TTA (L)	1		59	20	TCA (S) => TTA (L)	1
	722	241	TCG (S) => TTG (L)	1							674	225	TCG (S) => TTG (L)	1		674	225	TCG (S) => TTG (L)	1		722	241	TCG (S) => TTG (L)	1		674	225	TCG (S) => TTG (L)	1
	926	309	TCA (S) => TTA (L)	1							878	293	TCA (S) => TTA (L)	1		878	293	TCA (S) => TTA (L)	1		926	309	TCA (S) => TTA (L)	1		878	293	TCA (S) => TTA (L)	1		722	241	TCG (S) => TTG (L)	1		677	226	TCG (S) => TTG (L)	1		674	225	TCG (S) => TTG (L)	1		674	225	TCG (S) => TTG (L)	1
																															926	309	TCA (S) => TTA (L)	1		881	294	TCA (S) => TTA (L)	1		878	293	TCA (S) => TTA (L)	1		878	293	TCA (S) => TTA (L)	1
ndhF	259	87	CAC (H) => TAC (Y)	1	ndhF	259	87	CAC (H) => TAC (Y)	1	ndhF	259	87	CAC (H) => TAC (Y)	1	ndhF	259	87	CAC (H) => TAC (Y)	1	ndhF	259	87	CAC (H) => TAC (Y)	1	ndhF	259	87	CAC (H) => TAC (Y)	1	ndhF	259	87	CAC (H) => TAC (Y)	1	ndhF	259	87	CAC (H) => TAC (Y)	1	ndhF	259	87	CAC (H) => TAC (Y)	1	ndhF	259	87	CAC (H) => TAC (Y)	1
	290	97	TCA (S) => TTA (L)	1		290	97	TCA (S) => TTA (L)	1		290	97	TCA (S) => TTA (L)	1		290	97	TCA (S) => TTA (L)	1		290	97	TCA (S) => TTA (L)	1		290	97	TCA (S) => TTA (L)	1		290	97	TCA (S) => TTA (L)	1		290	97	TCA (S) => TTA (L)	1		290	97	TCA (S) => TTA (L)	1		290	97	TCA (S) => TTA (L)	1
	586	196	CTT (L) => TTT (F)	0.8		586	196	CTT (L) => TTT (F)	0.8		586	196	CTT (L) => TTT (F)	0.8		586	196	CTT (L) => TTT (F)	0.8		586	196	CTT (L) => TTT (F)	0.8		586	196	CTT (L) => TTT (F)	0.8		586	196	CTT (L) => TTT (F)	0.8		586	196	CTT (L) => TTT (F)	0.8		586	196	CTT (L) => TTT (F)	0.8		586	196	CTT (L) => TTT (F)	0.8
	1496	499	ACG (T) => ATG (M)	0.8		1496	499	ACG (T) => ATG (M)	0.8		1496	499	ACG (T) => ATG (M)	0.8		1496	499	ACG (T) => ATG (M)	0.8		1496	499	ACG (T) => ATG (M)	0.8		1496	499	ACG (T) => ATG (M)	0.8		1496	499	ACG (T) => ATG (M)	0.8		1496	499	ACG (T) => ATG (M)	0.8		1496	499	ACG (T) => ATG (M)	0.8		1496	499	ACG (T) => ATG (M)	0.8
	1760	587	ACA (T) => ATA (I)	1		1760	587	ACA (T) => ATA (I)	1		1760	587	ACA (T) => ATA (I)	1		1760	587	ACA (T) => ATA (I)	1		1760	587	ACA (T) => ATA (I)	1		1760	587	ACT (T) => ATT (I)	1		1760	587	ACA (T) => ATA (I)	1		1760	587	ACA (T) => ATA (I)	1		1760	587	ACA (T) => ATA (I)	1		1760	587	ACA (T) => ATA (I)	1
ndhG	155	52	CCA (P) => CTA (L)	1	ndhG	155	52	CCA (P) => CTA (L)	1	ndhG	155	52	CCA (P) => CTA (L)	1	ndhG	155	52	CCA (P) => CTA (L)	1	ndhG	155	52	CCA (P) => CTA (L)	1	ndhG	155	52	CCA (P) => CTA (L)	1	ndhG	155	52	CCA (P) => CTA (L)	1	ndhG	155	52	CCA (P) => CTA (L)	1	ndhG	155	52	CCA (P) => CTA (L)	1	ndhG	155	52	CCA (P) => CTA (L)	1
	314	105	ACA (T) => ATA (I)	0.8		314	105	ACA (T) => ATA (I)	0.8		314	105	ACA (T) => ATA (I)	0.8		314	105	ACA (T) => ATA (I)	0.8		314	105	ACA (T) => ATA (I)	0.8		314	105	ACA (T) => ATA (I)	0.8		314	105	ACA (T) => ATA (I)	0.8		314	105	ACA (T) => ATA (I)	0.8		314	105	ACA (T) => ATA (I)	0.8		314	105	ACA (T) => ATA (I)	0.8
petB	418	140	CGG (R) => TGG (W)	1	petB	418	140	CGG (R) => TGG (W)	1	petB	418	140	CGG (R) => TGG (W)	1	petB	418	140	CGG (R) => TGG (W)	1	petB	418	140	CGG (R) => TGG (W)	1	petB	418	140	CGG (R) => TGG (W)	1	petB	412	138	CGG (R) => TGG (W)	1	petB	463	155	CGG (R) => TGG (W)	1	petB	418	140	CGG (R) => TGG (W)	1	petB	463	155	CGG (R) => TGG (W)	1
	611	204	CCA (P) => CTA (L)	1		611	204	CCA (P) => CTA (L)	1		611	204	CCA (P) => CTA (L)	1		611	204	CCA (P) => CTA (L)	1		611	204	CCA (P) => CTA (L)	1							605	202	CCA (P) => CTA (L)	1		656	219	CCA (P) => CTA (L)	1		611	204	CCA (P) => CTA (L)	1		656	219	CCA (P) => CTA (L)	1
petD	232	78	CTT (L) => TTT (F)	1	petD					petD					petD					petD										petD					petD					petD					petD
	235	79	CTT (L) => TTT (F)	1
	328	110	CTT (L) => TTT (F)	1
	388	130	CTT (L) => TTT (F)	1
																									psaB	1055	352	ACG (T) => ATG (M)	1
psbF	77	26	TCT (S) => TTT (F)	1	psbF	19	7	CAT (H) => TAT (Y)	1	psbF	77	26	TCT (S) => TTT (F)	1	psbF	77	26	TCT (S) => TTT (F)	1	psbF	77	26	TCT (S) => TTT (F)	1	psbF	77	26	TCT (S) => TTT (F)	1	psbF	77	26	TCT (S) => TTT (F)	1	psbF	77	26	TCT (S) => TTT (F)	1	psbF	77	26	TCT (S) => TTT (F)	1	psbF	77	26	TCT (S) => TTT (F)	1
rpl2	2	1	ACG (T) => ATG (M)	1	rpl2	14	5	ACG (T) => ATG (M)	1	rpl2	2	1	ACG (T) => ATG (M)	1	rpl2	2	1	ACG (T) => ATG (M)	1	rpl2	14	5	ACG (T) => ATG (M)	1	rpl2	2	1	ACG (T) => ATG (M)	1	rpl2	2	1	ACG (T) => ATG (M)	1	rpl2	2	1	ACG (T) => ATG (M)	1	rpl2	2	1	ACG (T) => ATG (M)	1	rpl2	2	1	ACG (T) => ATG (M)	1
rpl20	308	103	TCA (S) => TTA (L)	0.86	rpl20	308	103	TCA (S) => TTA (L)	0.86	rpl20	308	103	TCA (S) => TTA (L)	0.86	rpl20	308	103	TCA (S) => TTA (L)	0.86	rpl20	308	103	TCA (S) => TTA (L)	0.86	rpl20	308	103	TCA (S) => TTA (L)	0.86	rpl20	308	103	TCA (S) => TTA (L)	0.86	rpl20	308	103	TCA (S) => TTA (L)	0.86	rpl20	308	103	TCA (S) => TTA (L)	0.86	rpl20	308	103	TCA (S) => TTA (L)	0.86
rpoA	368	123	TCA (S) => TTA (L)	1	rpoA	368	123	TCA (S) => TTA (L)	1	rpoA	368	123	TCA (S) => TTA (L)	1	rpoA	368	123	TCA (S) => TTA (L)	1	rpoA	368	123	TCA (S) => TTA (L)	1	rpoA	368	123	TCA (S) => TTA (L)	1	rpoA	368	123	TCA (S) => TTA (L)	1	rpoA	368	123	TCA (S) => TTA (L)	1	rpoA	368	123	TCA (S) => TTA (L)	1	rpoA	368	123	TCA (S) => TTA (L)	1
rpoB	338	113	TCT (S) => TTT (F)	1	rpoB	338	113	TCT (S) => TTT (F)	1	rpoB	338	113	TCT (S) => TTT (F)	1	rpoB	338	113	TCT (S) => TTT (F)	1	rpoB	338	113	TCT (S) => TTT (F)	1	rpoB	338	113	TCT (S) => TTT (F)	1	rpoB	338	113	TCT (S) => TTT (F)	1	rpoB	338	113	TCT (S) => TTT (F)	1	rpoB	338	113	TCT (S) => TTT (F)	1	rpoB	338	113	TCT (S) => TTT (F)	1
	473	158	TCG (S) => TTG (L)	0.86		473	158	TCG (S) => TTG (L)	0.86		473	158	TCG (S) => TTG (L)	0.86		473	158	TCG (S) => TTG (L)	0.86		473	158	TCG (S) => TTG (L)	0.86		473	158	TCG (S) => TTG (L)	0.86		473	158	TCG (S) => TTG (L)	0.86		473	158	TCG (S) => TTG (L)	0.86		473	158	TCG (S) => TTG (L)	0.86		473	158	TCG (S) => TTG (L)	0.86
	551	184	TCA (S) => TTA (L)	1		551	184	TCA (S) => TTA (L)	1		551	184	TCA (S) => TTA (L)	1		551	184	TCA (S) => TTA (L)	1		551	184	TCA (S) => TTA (L)	1		551	184	TCA (S) => TTA (L)	1		551	184	TCA (S) => TTA (L)	1		551	184	TCA (S) => TTA (L)	1		551	184	TCA (S) => TTA (L)	1		551	184	TCA (S) => TTA (L)	1
	566	189	TCG (S) => TTG (L)	1		566	189	TCG (S) => TTG (L)	1		566	189	TCG (S) => TTG (L)	1		566	189	TCG (S) => TTG (L)	1		566	189	TCG (S) => TTG (L)	1		566	189	TCG (S) => TTG (L)	1		566	189	TCG (S) => TTG (L)	1		566	189	TCG (S) => TTG (L)	1		566	189	TCG (S) => TTG (L)	1		566	189	TCG (S) => TTG (L)	1
	623	208	TCG (S) => TTG (L)	0.86		623	208	TCG (S) => TTG (L)	0.86		623	208	TCG (S) => TTG (L)	0.86		623	208	TCG (S) => TTG (L)	0.86		623	208	TCG (S) => TTG (L)	0.86		623	208	TCG (S) => TTG (L)	0.86		623	208	TCG (S) => TTG (L)	0.86		623	208	TCG (S) => TTG (L)	0.86		623	208	TCG (S) => TTG (L)	0.86		623	208	TCG (S) => TTG (L)	0.86
	2000	667	TCT (S) => TTT (F)	1		2000	667	TCT (S) => TTT (F)	1		2000	667	TCT (S) => TTT (F)	1		2000	667	TCT (S) => TTT (F)	1		2000	667	TCT (S) => TTT (F)	1		2000	667	TCT (S) => TTT (F)	1		2000	667	TCT (S) => TTT (F)	1		2000	667	TCT (S) => TTT (F)	1		2000	667	TCT (S) => TTT (F)	1		2000	667	TCT (S) => TTT (F)	1
rpoC1	62	21	CCA (P) => CTA (L)	1	rpoC1	41	14	CCA (P) => CTA (L)	1	rpoC1	62	21	CCA (P) => CTA (L)	1	rpoC1	41	14	CCA (P) => CTA (L)	1	rpoC1	62	21	CCA (P) => CTA (L)	1	rpoC1	41	14	CCA (P) => CTA (L)	1	rpoC1	62	21	CCA (P) => CTA (L)	1	rpoC1	62	21	CCA (P) => CTA (L)	1	rpoC1	62	21	CCA (P) => CTA (L)	1	rpoC1	62	21	CCA (P) => CTA (L)	1
	101	34	ACC (T) => ATC (I)	0.86		80	27	ACC (T) => ATC (I)	0.86		101	34	ACC (T) => ATC (I)	0.86		80	27	ACC (T) => ATC (I)	0.86		101	34	ACC (T) => ATC (I)	0.86		80	27	ACC (T) => ATC (I)	0.86		101	34	ACC (T) => ATC (I)	0.86		101	34	ACC (T) => ATC (I)	0.86		101	34	ACC (T) => ATC (I)	0.86		101	34	ACC (T) => ATC (I)	0.86
	203	68	TCT (S) => TTT (F)	1		182	61	TCT (S) => TTT (F)	1		203	68	TCT (S) => TTT (F)	1		182	61	TCT (S) => TTT (F)	1		203	68	TCT (S) => TTT (F)	1		182	61	TCT (S) => TTT (F)	1		203	68	TCT (S) => TTT (F)	1		203	68	TCT (S) => TTT (F)	1		203	68	TCT (S) => TTT (F)	1		203	68	TCT (S) => TTT (F)	1
rpoC2	812	271	GCC (A) => GTC (V)	0.86	rpoC2	812	271	GCC (A) => GTC (V)	0.86	rpoC2	812	271	GCC (A) => GTC (V)	0.86	rpoC2	812	271	GCC (A) => GTC (V)	0.86	rpoC2	812	271	GCC (A) => GTC (V)	0.86	rpoC2	812	271	GCC (A) => GTC (V)	0.86	rpoC2	209	70	ACC (T) => ATC (I)	0.86	rpoC2	812	271	GCC (A) => GTC (V)	0.86	rpoC2	812	271	GCC (A) => GTC (V)	0.86	rpoC2	812	271	GCC (A) => GTC (V)	0.86
	1081	361	CTC (L) => TTC (F)	1		1081	361	CTC (L) => TTC (F)	1		1081	361	CTC (L) => TTC (F)	1		1081	361	CTC (L) => TTC (F)	1		1081	361	CTC (L) => TTC (F)	1		1081	361	CTC (L) => TTC (F)	1		260	87	CCG (P) => CTG (L)	0.86		1081	361	CTC (L) => TTC (F)	1		1081	361	CTC (L) => TTC (F)	1		1081	361	CTC (L) => TTC (F)	1
	2081	694	ACA (T) => ATA (I)	1		2081	694	ACA (T) => ATA (I)	1		2081	694	ACA (T) => ATA (I)	1		2081	694	ACA (T) => ATA (I)	1		2081	694	ACA (T) => ATA (I)	1		2081	694	ACA (T) => ATA (I)	1		656	219	ACC (T) => ATC (I)	1		2081	694	ACA (T) => ATA (I)	1		2081	694	ACA (T) => ATA (I)	1		2081	694	ACA (T) => ATA (I)	1
	2284	762	CGG (R) => TGG (W)	1		2284	762	CGG (R) => TGG (W)	1		2284	762	CGG (R) => TGG (W)	1		2284	762	CGG (R) => TGG (W)	1		2284	762	CGG (R) => TGG (W)	1		2284	762	CGG (R) => TGG (W)	1		721	241	CAC (H) => TAC (Y)	1		2284	762	CGG (R) => TGG (W)	1		2284	762	CGG (R) => TGG (W)	1		2284	762	CGG (R) => TGG (W)	1
																															832	278	CCC (P) => TCC (S)	1												3137	1046	CCA (P) => CTA (L)	0.86
																															1094	365	ACA (T) => ATA (I)	0.86
																															1249	417	CCT (P) => TCT (S)	1
																															1282	428	CAC (H) => TAC (Y)	0.86
																															1319	440	TCG (S) => TTG (L)	1
																															1325	442	ACA (T) => ATA (I)	1
																															1481	494	TCC (S) => TTC (F)	1
																															1819	607	CCG (P) => TCG (S)	1
																															2294	765	TCT (S) => TTT (F)	1
																															2519	840	TCG (S) => TTG (L)	1
																															2810	937	TCC (S) => TTC (F)	1
																															3055	1019	CTC (L) => TTC (F)	0.86
rps8	182	61	TCA (S) => TTA (L)	0.86	rps8	182	61	TCA (S) => TTA (L)	0.86	rps8	182	61	TCA (S) => TTA (L)	0.86	rps8	182	61	TCA (S) => TTA (L)	0.86	rps8	182	61	TCA (S) => TTA (L)	0.86	rps8	182	61	TCA (S) => TTA (L)	0.86	rps8	182	61	TCA (S) => TTA (L)	0.86	rps8	182	61	TCA (S) => TTA (L)	0.86	rps8	182	61	TCA (S) => TTA (L)	0.86	rps8	253	85	CCG (P) => TCG (S)	1
	262	88	CAT (H) => TAT (Y)	1		262	88	CAT (H) => TAT (Y)	1		262	88	CAT (H) => TAT (Y)	1		262	88	CAT (H) => TAT (Y)	1		262	88	CAT (H) => TAT (Y)	1		262	88	CAT (H) => TAT (Y)	1		262	88	CAT (H) => TAT (Y)	1		262	88	CAT (H) => TAT (Y)	1		262	88	CAT (H) => TAT (Y)	1		272	91	ACC (T) => ATC (I)	1
																																														326	109	TCG (S) => TTG (L)	1
																																														344	115	ACT (T) => ATT (I)	1
																																														397	133	CAT (H) => TAT (Y)	1
rps14	80	27	TCA (S) => TTA (L)	1	rps14	80	27	TCA (S) => TTA (L)	1	rps14	80	27	TCA (S) => TTA (L)	1	rps14	80	27	TCA (S) => TTA (L)	1	rps14	80	27	TCA (S) => TTA (L)	1	rps14	80	27	TCA (S) => TTA (L)	1	rps14	80	27	TCA (S) => TTA (L)	1	rps14	80	27	TCA (S) => TTA (L)	1	rps14	80	27	TCA (S) => TTA (L)	1	rps14	80	27	TCA (S) => TTA (L)	1
	149	50	CCA (P) => CTA (L)	1		149	50	CCA (P) => CTA (L)	1		149	50	CCA (P) => CTA (L)	1		149	50	CCA (P) => CTA (L)	1		149	50	CCA (P) => CTA (L)	1		149	50	CCA (P) => CTA (L)	1		149	50	CCA (P) => CTA (L)	1		149	50	CCA (P) => CTA (L)	1		149	50	CCA (P) => CTA (L)	1		149	50	CCA (P) => CTA (L)	1
ycf3	44	15	TCT (S) => TTT (F)	1	ycf3	44	15	TCT (S) => TTT (F)	1	ycf3	44	15	TCT (S) => TTT (F)	1	ycf3	44	15	TCT (S) => TTT (F)	1	ycf3	44	15	TCT (S) => TTT (F)	1	ycf3	44	15	TCT (S) => TTT (F)	1	ycf3	44	15	TCT (S) => TTT (F)	1	ycf3	44	15	TCT (S) => TTT (F)	1	ycf3	44	15	TCT (S) => TTT (F)	1	ycf3	44	15	TCT (S) => TTT (F)	1
	185	62	ACG (T) => ATG (M)	1		185	62	ACG (T) => ATG (M)	1		185	62	ACG (T) => ATG (M)	1		185	62	ACG (T) => ATG (M)	1		185	62	ACG (T) => ATG (M)	1		185	62	ACG (T) => ATG (M)	1		185	62	ACG (T) => ATG (M)	1		185	62	ACG (T) => ATG (M)	1		185	62	ACG (T) => ATG (M)	1		185	62	ACG (T) => ATG (M)	1
	191	64	CCA (P) => CTA (L)	1		191	64	CCA (P) => CTA (L)	1		191	64	CCA (P) => CTA (L)	1		191	64	CCA (P) => CTA (L)	1		191	64	CCA (P) => CTA (L)	1		191	64	CCA (P) => CTA (L)	1		191	64	CCA (P) => CTA (L)	1		191	64	CCA (P) => CTA (L)	1		191	64	CCA (P) => CTA (L)	1		191	64	CCA (P) => CTA (L)	1
	407	136	TCC (S) => TTC (F)	1		407	136	TCC (S) => TTC (F)	1		407	136	TCC (S) => TTC (F)	1		407	136	TCC (S) => TTC (F)	1		407	136	TCC (S) => TTC (F)	1		407	136	TCC (S) => TTC (F)	1		407	136	TCC (S) => TTC (F)	1		407	136	TCC (S) => TTC (F)	1		407	136	TCC (S) => TTC (F)	1		407	136	TCC (S) => TTC (F)	1
* The astrisk present different RNA editing, comparing the others plastomes.
Nt Pos : Nucleotide position on CDS
AA Pos : Amino acid phosition on CDS
[truncated: 10 more columns]

## Sheet: Table S3
Table S3. The pairwise sequence distance (K2P) within and between Hosta species.
a) Comparison among 6 accessions of Hosta capitata using whole chloroplast genome sequences
	H. capitata (Mt. BaekUn)	H. capitata (Mt. DaeDuck)	H. capitata (Iya valley)	H. capitata (Mt. Rokoko)	H. capitata (Pref. Kochi)	H. capitata (Pref. Miyazaki)	note
H. capitata (Mt. BaekUn)	–						Korea
H. capitata (Mt. DaeDuck)	3e-05	–					Korea
H. capitata (Iya valley)	0.00018	0.00018	–				Japan
H. capitata (Mt. Rokoko)	0.00024	0.00024	0.00015	–			Japan
H. capitata (Pref. Kochi)	0.00018	0.00018	9e-05	0.00013	–		Japan
H. capitata (Pref. Miyazaki)	0.00019	0.00019	0.00011	0.00015	0.0001	–	Japan
b) Comparison among 6 accessions of Hosta capitata using coding sequences
	H. capitata (Mt. BaekUn)	H. capitata (Mt. DaeDuck)	H. capitata (Iya valley)	H. capitata (Mt. Rokoko)	H. capitata (Pref. Kochi)	H. capitata (Pref. Miyazaki)	note
H. capitata (Mt. BaekUn)	–						Korea
H. capitata (Mt. DaeDuck)	3e-05	–					Korea
H. capitata (Iya valley)	0.0002	0.00017	–				Japan
H. capitata (Mt. Rokoko)	0.00025	0.00022	0.00012	–			Japan
H. capitata (Pref. Kochi)	0.0002	0.00017	0.00011	0.00015	–		Japan
H. capitata (Pref. Miyazaki)	0.00025	0.00022	0.00012	0.00017	0.00017	–	Japan
c) Comparison between H. jonseii and H. tsushimensis
	H. jonseii	H. tsuhimensis
H. jonseii	–
H. tsuhimensis	0.00024	–
d) Comparison between H. ventricosa and H. sieboldiana
	H. ventricosa	H. sieboldiana
H. ventricosa	–
H. sieboldiana	8e-05	–
e) Comparison between H. minor and H. venusta
	H. minor (NC0.5999)	H. minor (MK732316)	H. venusta (NC046895)
H. minor (NC0.5999)	–
H. minor (MK732316)	4e-05	–
H. venusta (NC046895)	1e-05	4e-05	–

## Sheet: Table S4
Table S4. Sampling list for the complete chloroplast genome of Hosta in Japan and Korea
Taxa	Country	Sampling sites	Abbreviation
Hosta capitata	Korea	Gangwon-do province, Mt. DaeDuck	DD
		Jeollabuk-do province, Mt. BaekUn	BU
	Japan	Shikoku, Pref. Kochi	KC
		Kyushu, Pref. Miyazaki, Mt. Shiraiwa	MZ
		Honshu, Pref. Hyogo, Mt. Rokoko	RK
		Honshu, Pref. Tokushima, Iya Valley	IY
Hosta jonesii	Korea	Gyeongsangnam-do Province, Mt. GeumSan	GS
Hosta sieboldiana	Japan	Honshu, Niigata Pref. Mt. Girinsan	GR
Hosta tibae	Japan	Kyushu, Nagasaki Pref. Tsushima Island, Mt. Iwaya	IW
Hosta tsushimensis	Japan	Kyushu, Nagasaki Pref. Tsushima Island, Tsushima City	TS
Hosta yingeri	Korea	Jellonam-do Province, Hong-do Island, Mt. Gitdaebong	HD
